# Supplementary material for: Integration of In Silico Strategies for Drug Repositioning towards P38α Mitogen-Activated Protein Kinase (MAPK) at the Allosteric Site
Source: Pharmaceutics. 2022 Jul 13;14(7):1461. doi: 10.3390/pharmaceutics14071461 (PMC9321129; doi:10.3390/pharmaceutics14071461)
Supplement: Supplementary file 1 [file pharmaceutics-14-01461-s001.zip]

Archive with 1 entries (1 files):
- pharmaceutics-1750839-supplementary.pdf
